# Supplementary material for: Effects of Non-Immersive Virtual Reality Exercise on Self-Reported Pain and Mechanical Hyperalgesia in Older Adults with Knee and Hip Osteoarthritis: A Secondary Analysis of a Randomized Controlled Trial
Source: Medicina (Kaunas). 2025 Jun 21;61(7):1122. doi: 10.3390/medicina61071122 (PMC12298013; doi:10.3390/medicina61071122)
Supplement: Supplementary file 1 [file medicina-61-01122-s001.zip]

Archive with 2 entries (2 files):
- Supplemental Online Material S1.pdf
- Supplemental Online Material S2.pdf
